# Supplementary material for: Systematic Placement of the Enigmatic Southeast Asian Genus Paralamium and an Updated Phylogeny of Tribe Pogostemoneae (Lamiaceae Subfamily Lamioideae)
Source: Front Plant Sci. 2021 Apr 16;12:646133. doi: 10.3389/fpls.2021.646133 (PMC8085563; doi:10.3389/fpls.2021.646133)
Supplement: Supplementary Table 1 — List of taxa sampled with information related to taxonomy, GenBank accession numbers and references. [file Table_1.XLSX]

## Sheet: Sheet1
TABLE S1 |List of taxa sampled with information related to taxonomy, GenBank accession numbers, and references.
	Species	Genbank Accession number	Reference	Reference Title
OUTGROUP
Mazaceae	Mazus pumilus (Burm. f.) Steenis	MK381316	Xia et al. 2019	Xia, Z., J. Wen & Z. Gao (2019). "Does the Enigmatic Wightia Belong to Paulowniaceae (Lamiales)?" Front Plant Sci 10: 528.
Orobanchaceae	Castilleja paramensis F. González & Pabón-Mora	KT959111	Fan et al. 2016	Fan, W., Zhu, A., Kozaczek, M. et al. Limited mitogenomic degradation in response to a parasitic lifestyle in Orobanchaceae. Sci Rep 6, 36285 (2016). https://doi.org/10.1038/srep36285
Paulowniaceae	Paulownia coreana Uyeki	NC031435	Yi & Kim 2016	Yi, D. K., & K. J. Kim. 2016. Two complete chloroplast genome sequences of genus Paulownia (Paulowniaceae): Paulownia coreana & P. tomentosa', Mitochondrial DNA Part B-Resources, 1: 627-29.
Phrymaceae	Phryma leptostachya subsp. asiatica (H. Hara) Kitam.	MK381317	Xia et al. 2019	Xia, Z., J. Wen & Z. Gao (2019). "Does the Enigmatic Wightia Belong to Paulowniaceae (Lamiales)?" Front Plant Sci 10: 528.
Wightiaceae	Wrightia tomentosa Roem. & Schult.	MK381318	Xia et al. 2019	Xia, Z., J. Wen & Z. Gao (2019). "Does the Enigmatic Wightia Belong to Paulowniaceae (Lamiales)?" Front Plant Sci 10: 528.
Lamiaceae
Prostantheroideae
Tribe Westringieae	Prostanthera lasianthos Labill.	SRR6940037	Sequencing of plant species from the Lamiales	Michigan State University
	Westringia fruticosa (Willd.) Druce	SRR6940071	Sequencing of plant species from the Lamiales	Michigan State University
Callicarpioideae	Callicarpa americana L.	MN883825	Zhao et al. 2020a	Zhao, F., B. Li, B. T. Drew, Y. P. Chen, Q. Wang, W. B. Yu, E. D. Liu, Y. Salmaki, H.Peng, C.L. Xiang. 2020. Leveraging plastomes of comparative analysis and phylogenomic inference within Scutellarioideae (Lamiaceae). PLOS ONE.15, e0232602.
Symphoremoideae	Congea chinensis Moldenke	NA	Li et al. 2019	Li, H. T., T. S. Yi, L. M. Gao, P. F. Ma, T. Zhang, J. B. Yang, M. A. Gitzendanner, P. W. Fritsch, J. Cai, Y. Luo, H. Wang, M. van der Bank, S. D. Zhang, Q. F. Wang, J. Wang, Z. R. Zhang, C. N. Fu, J. Yang, P. M. Hollingsworth, M. W. Chase, D. E. Soltis, P. S. Soltis, & D. Z. Li. 2019. 'Origin of angiosperms & the puzzle of the Jurassic gap', Nat Plants, 5: 461-70.
Viticoideae	Vitex agnus-castus L.	SRR6940069	Sequencing of plant species from the Lamiales
Nepetoideae
Tribe Elsholtzieae	Elsholtzia splendens Nakai ex F. Maekawa	SRR9179191	Analysis on Trnscriptome of Copper Tolerance & Complete Chloroplast Genome Sequence of Elsholtzia splendens	sulong
Tribe Elsholtzieae	Elsholtzia sp.	SRR7121772	High-depth whole genome sequencing of 760 vascular plants with specimens & images available Raw sequence reads	BGI
Tribe Elsholtzieae	Collinsonia canadensis L.	SRR6940057	Sequencing of plant species from the Lamiales	Michigan State University
Tribe Elsholtzieae	Perilla citriodora Nakai	NC_030755	Bae et al. 2015	Bae, Seon-Hwa, In-Seon Jeong, Ye-Ji Lee, Myoung-Hee Lee, Jeong-Hee Lee, Ung-Han Yoon, Jang-Ho Hahn, & Tae-Ho Kim. 2015. "Comparative analysis of chloroplast genomes & 45S nuclear ribosomal DNAs within 9 perilla species." In 2015 한국육종학회 차세대 BG21 사업단 GSP 사업단 공동심포지엄, 248-248.
Tribe Ocimeae
Subtr. Lav&ulinae	Lavandula angustifolia Mill.	KY404093	Li H., 2018	unpublished
Subtr. Ociminae	Ocimum basilicum L.	NC_035143	Rabah et al. 2017	Rabah, S. O., C. Lee, N. H. Hajrah, R. M. Makki, H. F. Alharby, A. M. Alhebshi, J. S. M. Sabir, R. K. Jansen, & T. A. Ruhlman. 2017. 'Plastome Sequencing of Ten Nonmodel Crop Species Uncovers a Large Insertion of Mitochondrial DNA in Cashew', Plant Genome, 10.
Subtr. Plectranthinae	Plectranthus barbatus Andrews	SRR6940064	Sequencing of plant species from the Lamiales	Michigan State University
Tribe Mentheae
Subtr. Melissinae	Melissa officinalis L.	SRR6940050	Zhao et al. 2020b	Zhao, F., B.T. Drew, Y.P. Chen, G.X. Hu, B. Li and C.L. Xiang (2020). "The Chloroplast Genome of Salvia: Genomic Characterization and Phylogenetic Analysis." International Journal of Plant Sciences: 000-000.
Subtr. Salviinae	Salvia miltiorrhiza Bunge	HF586694	Chen et al. 2014	Chen, H. M., J. H. Zhang, G. Yuan, & C. Liu. 2014. 'Complex Interplay among DNA Modification, Noncoding RNA Expression & Protein-Coding RNA Expression in Salvia miltiorrhiza Chloroplast Genome', PLoS One, 9.
Subtr. Salviinae	Salvia petrophila G. X. Hu, E. D. Liu & Yan Liu	MN520022	Zhao et al. 2020b	Zhao, F., B.T. Drew, Y.P. Chen, G.X. Hu, B. Li and C.L. Xiang (2020). "The Chloroplast Genome of Salvia: Genomic Characterization and Phylogenetic Analysis." International Journal of Plant Sciences: 000-000.
Subtr. Salviinae	Salvia rosmarinus Spenn.	NC_027259	Chen et al. 2015	unpublished
Subtr. Salviinae	Salvia bulleyana Diels	MH603954	Liang et al. 2019	Liang, C. L., L. Wang, J. Lei, B. Z. Duan, W. S. Ma, S. M. Xiao, H. J. Qi, Z. Wang, Y. Q. Liu, X. F. Shen, S. Guo, H. Y. Hu, J. Xu, & S. L. Chen. 2019. 'A Comparative Analysis of the Chloroplast Genomes of Four Salvia Medicinal Plants', Engineering, 5: 907-15.
Subtr. Salviinae	Salvia officinalis L.	NC_038165	Schmiderer & Novak	unpublished
Subtr. Prunellinae	Prunella vulgaris L.	NC_039654	Han & Zheng 2018	Han, Y. W., & T. Y. Zheng. 2018. 'The complete chloroplast genome of the common self-heal, Prunella vulgaris (Lamiaceae)', Mitochondrial DNA Part B-Resources, 3: 125-26.
Subtr. Lycopinae	Lycopus americanus Muhl. ex W.P.C. Barton	SRR6940047	Michigan State University	Sequencing of plant species from the Lamiales
Subtr. Nepetinae	Nepeta mussinii Spreng.	SRR6940045	Michigan State University	Sequencing of plant species from the Lamiales
Subtr. Nepetinae	Dracocephalum palmatum Stephan ex Willd.	NC_031874	Kabilov et al. 2015	unpublished
Subtr. Nepetinae	Hyssopus officinalis L.	SRR6940073	Sequencing of plant species from the Lamiales	Michigan State University
Subtr. Nepetinae	Agastache rugosa (Fisch. & C.A. Mey.) Kuntze	ERR2040561	1000 Plant (1KP) Transcriptomes: The Remaining Data	Department of Biological Sciences
Subtr. Nepetinae	Glechoma hederacea L.	SRR6940077	Sequencing of plant species from the Lamiales	Michigan State University
Subtr. Nepetinae	Meehania fargesii var. radicans (Vaniot) C.Y. Wu	SRR8298319	Natural selection & repeated patterns of molecular evolution following allopatric divergence	North Carolina State University
Subtr. Thyminae	Origanum vulgare subsp. vulgare L.	JX880022	Lucas et al. 2013	Lukas, B., & J. Novak. 2013. 'The complete chloroplast genome of Origanum vulgare L. (Lamiaceae)', Gene, 528: 163-9.
Subtr. Thyminae	Thymus vulgaris L.	SRR6940067	Sequencing of plant species from the Lamiales	Michigan State University
Subtr. Menthinaee	Mentha longifolia (L.) L.	NC_032054	Vining et al. 2017	Vining, K. J., S. R. Johnson, A. Ahkami, I. Lange, A. N. Parrish, S. C. Trapp, R. B. Croteau, S. C. K. Straub, I. P&elova, & B. M. Lange. 2017. 'Draft Genome Sequence of Mentha longifolia & Development of Resources for Mint Cultivar Improvement', Mol Plant, 10: 323-39.
Subtr. Menthinaee	Mentha canadensis L.	MN047448	Li, 2019	unpublished
Subtr. Clinopodiinae	Clinopodium abyssinicum (Benth.) Kuntze	MT473747	Zhao et al, 2020
Subtr. Clinopodiinae	Monarda didyma L.	SRR6940053	Sequencing of plant species from the Lamiales	Michigan State University
Subtr. Clinopodiinae	Dicerandra linearifolia var. robustior Huck	SRR8432301	Dicer&ra linearifolia var. robustior Raw sequence reads	University of Florida
Tectonoideae	Tectona grandis L. f.	HF567870	Volkaert 2015	unpublished
Premnoideae	Premna microphylla Turcz.	NC_026291	Yang & Kong 2016	Yang, J., & W. Kong. 2016. 'The complete chloroplast genome sequence of Premna microphylla Turcz', Mitochondrial DNA A DNA Mapp Seq Anal, 27: 4164-65.
	Cornutia pyramidata L.	SRR6940054	Sequencing of plant species from the Lamiales	Michigan State University
Ajugoideae	Ajuga reptans L.	NC_023102	Zhu et al. 2016	Zhu, &an, Wenhu Guo, S. Gupta, W.S Fan, & J. P. Mower. 2016. 'Evolutionary dynamics of the plastid inverted repeat: the effects of expansion, contraction, & loss on substitution rates', New Phytol, 209: 1747-56.
	Caryopteris mongholica Bunge	NC_035729	Liu et al. 2017	Liu, Luxian, Chuying Zhang, Yuewen Wang, Meifang Dong, Fude Shang, & Pan Li. 2017. 'The complete chloroplast genome of Caryopteris mongholica & phylogenetic implications in Lamiaceae', Conservation Genetics Resources.
	Pseudocaryopteris paniculata (C.B. Clarke) P.D. Cantino	SRR7121964	High-depth whole genome sequencing of 760 vascular plants with specimens & images available Raw sequence reads	BGI
	Clerodendrum bungei Steud.	SRR6940058	Sequencing of plant species from the Lamiales	Michigan State University
	Volkameria inermis L.	SRR8203785	RNA-Seq analysis of Volkameria inermis L. roots in response to salt stress	South China Botanical Garden, the Chinese Academy of Sciences
	Rotheca myricoides (Hochst.) Steane & Mabb.	SRR6940043	Sequencing of plant species from the Lamiales	Michigan State University
	Teucrium mascatense Boiss.	MH325132	Khan et al. 2019	Khan, A., S. Asaf, A. L. Khan, A. Khan, A. Al-Harrasi, O. Al-Sudairy, N. M. AbdulKareem, N. Al-Saady, & A. Al-Rawahi. 2019. 'Complete chloroplast genomes of medicinally important Teucrium species & comparative analyses with related species from Lamiaceae', PeerJ, 7: e7260.
	Oxera neriifolia (Montrouz.) Beauvis.	NA	Li et al. 2019	Li, H. T., T. S. Yi, L. M. Gao, P. F. Ma, T. Zhang, J. B. Yang, M. A. Gitzendanner, P. W. Fritsch, J. Cai, Y. Luo, H. Wang, M. van der Bank, S. D. Zhang, Q. F. Wang, J. Wang, Z. R. Zhang, C. N. Fu, J. Yang, P. M. Hollingsworth, M. W. Chase, D. E. Soltis, P. S. Soltis, & D. Z. Li. 2019. 'Origin of angiosperms & the puzzle of the Jurassic gap', Nat Plants, 5: 461-70.
Peronematoideae	Petraeovitex bambusetorum King & Gamble	SRR6940081	Sequencing of plant species from the Lamiales	Michigan State University
Scutellarioideae （17）	Scutellaria kingiana Prain	MN128388	Zhao et al. 2020	Zhao, F., Li, B., Bryan, T.D., Chen, Y.P., Wang. Q., Yu, W.B., Liu, E.D., Salmaki, Y., Peng, H., Xiang, C.L. 2020. Leveraging plastomes of comparative analysis & phylogenomic inference within Scutellarioideae (Lamiaceae). PLOS ONE., X:
	Scutellaria przewalskii Juz.	MN128382	Zhao et al. 2020	Zhao, F., Li, B., Bryan, T.D., Chen, Y.P., Wang. Q., Yu, W.B., Liu, E.D., Salmaki, Y., Peng, H., Xiang, C.L. 2020. Leveraging plastomes of comparative analysis & phylogenomic inference within Scutellarioideae (Lamiaceae). PLOS ONE., X:
	Scutellaria altaica Fisch. ex Sweet	MN128387	Zhao et al. 2020	Zhao, F., Li, B., Bryan, T.D., Chen, Y.P., Wang. Q., Yu, W.B., Liu, E.D., Salmaki, Y., Peng, H., Xiang, C.L. 2020. Leveraging plastomes of comparative analysis & phylogenomic inference within Scutellarioideae (Lamiaceae). PLOS ONE., X:
	Tinnea aethiopica Kotschy ex Hook.f.	MN128380	Zhao et al. 2020	Zhao, F., Li, B., Bryan, T.D., Chen, Y.P., Wang. Q., Yu, W.B., Liu, E.D., Salmaki, Y., Peng, H., Xiang, C.L. 2020. Leveraging plastomes of comparative analysis & phylogenomic inference within Scutellarioideae (Lamiaceae). PLOS ONE., X:
	Holmskioldia sanguinea Retz.	MN128389	Zhao et al. 2020	Zhao, F., Li, B., Bryan, T.D., Chen, Y.P., Wang. Q., Yu, W.B., Liu, E.D., Salmaki, Y., Peng, H., Xiang, C.L. 2020. Leveraging plastomes of comparative analysis & phylogenomic inference within Scutellarioideae (Lamiaceae). PLOS ONE., X:
	Wenchengia alternifolia C.Y. Wu & S. Chow	MN128379	Zhao et al. 2020	Zhao, F., Li, B., Bryan, T.D., Chen, Y.P., Wang. Q., Yu, W.B., Liu, E.D., Salmaki, Y., Peng, H., Xiang, C.L. 2020. Leveraging plastomes of comparative analysis & phylogenomic inference within Scutellarioideae (Lamiaceae). PLOS ONE., X:
Lamioideae
Tribe Pogostemoneae	Microtoena delavayi Prain	NA	Li et al. 2019	Li, H. T., T. S. Yi, L. M. Gao, P. F. Ma, T. Zhang, J. B. Yang, M. A. Gitzendanner, P. W. Fritsch, J. Cai, Y. Luo, H. Wang, M. van der Bank, S. D. Zhang, Q. F. Wang, J. Wang, Z. R. Zhang, C. N. Fu, J. Yang, P. M. Hollingsworth, M. W. Chase, D. E. Soltis, P. S. Soltis, & D. Z. Li. 2019. 'Origin of angiosperms & the puzzle of the Jurassic gap', Nat Plants, 5: 461-70.
Tribe Pogostemoneae	Pogostemon cablin (Blanco) Benth.	KX230834	He et al. 2016	He, Yang, Hongtao Xiao, Cao Deng, Liang Xiong, Jian Yang, & Cheng Peng. 2016. 'The Complete Chloroplast Genome Sequences of the Medicinal Plant Pogostemon cablin', International journal of molecular sciences, 17: 820.
Tribe Pogostemoneae	Pogostemon stellatus (Lour.) Kuntze	KP718620	Yi & Kim 2016	Yi, D. K., & K. J. Kim. 2016a. 'The complete chloroplast genome sequences of Pogostemon stellatus & Pogostemon yatabeanus (Lamiaceae)', Mitochondrial DNA Part B-Resources, 1: 571-73.
Tribe Pogostemoneae	Pogostemon yatabeanus (Makino) Press	KP718618	Yi & Kim 2016	Yi, D. K., & K. J. Kim. 2016a. 'The complete chloroplast genome sequences of Pogostemon stellatus & Pogostemon yatabeanus (Lamiaceae)', Mitochondrial DNA Part B-Resources, 1: 571-73.
Tribe Pogostemoneae	Anisomeles indica (L.) Kuntze	MN115836	Yao et al. 2019	Yao, Gang, Jiuxiang Huang, & Yuling Li. 2019b. 'Complete plastid genome sequence of a medical herb, Anisomeles indica (L.) Kuntze (Lamiaceae)', Mitochondrial DNA Part B, 4: 2782-83.
Tribe Pogostemoneae	Paralamium griffithii (Hook.f.) Suddee & A.J.Paton	MW201575	this study
Tribe Pogostemoneae	Craniotome furcata (Link) Kuntze	MT648820	Wu et al. 2020	Yongbin Wu & Gang Yao. 2020. Characterization of the complete plastid genome of Craniotome Rchb., a monotypic genus of Pogostemoneae, Lamiaceae, Mitochondrial DNA Part B, 5:3, 2992-2993.
Colquhounia clade	Colquhounia coccinea var. mollis (Schltdl.) Prain	MN165115	Chen & Zhang 2019	Chen, Q., & D. Q. Zhang. 2019. 'The complete chloroplast genome sequence of the medicinal plant Colquhounia coccinea var. mollis (Lamiaceae)', Mitochondrial DNA Part B-Resources, 4: 3055-3056.
Tribe Phlomideae	Phlomis fruticosa L.	SRR6940032	Sequencing of plant species from the Lamiales	Michigan State University
Tribe Phlomideae	Phlomis purpurea L.	SRR1924025	Phlomis purpurea Transcriptome or Gene expression	Lisbon University, Science Faculty
Tribe Phlomideae	Phlomoides betonicoides (Diels) Kamelin & Makhm.	MN617020	Zhao et al. 2020	Zhao, Yue, Turginov Orzimat Turdimatovich, & Chun-Lei Xiang. 2020. 'The complete chloroplast genome of Phlomoides betonicoides (Lamiaceae), a traditional Tibetan medicinal herb', Mitochondrial DNA Part B, 5: 75-76.
Tribe Leonureae	Leonurus cardiaca L.	SRR6940046	Sequencing of plant species from the Lamiales	Michigan State University
Tribe Leonureae	Leonurus japonicus Houtt.	MG673937	Liu & Shi 2017	unpublished
Tribe Marrubieae	Marrubium vulgare L.	SRR6940048	Sequencing of plant species from the Lamiales	Michigan State University
Tribe Marrubieae	Ballota pseudodictamnus Benth.	SRR6940060	Sequencing of plant species from the Lamiales	Michigan State University
Tribe Lamieae	Lamium album L.	NC_036971	Dann, Bellot et al. 2017	Dann, Marcel, Sidonie Bellot, Sylwia Schepella, Hanno Schaefer, & Aurelien Tellier. 2017. 'Mutation rates in seeds & seed-banking influence substitution rates across the angiosperm phylogeny', bioRxiv: 156398.
Tribe Lamieae	Lamium amplexicaule L.	MT473770	Zhao et al. 2020a	Zhao, F., B. Li, B. T. Drew, Y. P. Chen, Q. Wang, W. B. Yu, E. D. Liu, Y. Salmaki, H.Peng, C.L. Xiang. 2020. Leveraging plastomes of comparative analysis and phylogenomic inference within Scutellarioideae (Lamiaceae). PLOS ONE.15, e0232602.
Tribe Leucadeae	Leonotis leonurus (L.) R. Br.	SRR6940084	Sequencing of plant species from the Lamiales	Michigan State University
Tribe Leucadeae	Leonotis nepetifolia (L.) R. Br.	SRR7121605	High-depth whole genome sequencing of 760 vascular plants with specimens & images available Raw sequence reads	BGI
Betonica clade	Betonica officinalis L.	SRR6940035	Sequencing of plant species from the Lamiales	Michigan State University
Galeopsis clade	Galeopsis tetrahit L.	KY562586	Dann, Bellot et al. 2017	Dann, Marcel, Sidonie Bellot, Sylwia Schepella, Hanno Schaefer, & Aurelien Tellier. 2017. 'Mutation rates in seeds & seed-banking influence substitution rates across the angiosperm phylogeny', bioRxiv: 156398.
Tribe Stachydeae	Haplostachys haplostachya H. St. John	NC_029819	Welch et al. 2016	Welch, A. J., K. Collins, A. Ratan, D. I. Drautz-Moses, S. C. Schuster, & C. Lindqvist. 2016. 'The quest to resolve recent radiations: Plastid phylogenomics of extinct & endangered Hawaiian endemic mints (Lamiaceae)', Mol Phylogenet Evol, 99: 16-33.
Tribe Stachydeae	Phyllostegia velutina (Sherff) H. St. John	KU724134	Welch et al. 2016	Welch, A. J., K. Collins, A. Ratan, D. I. Drautz-Moses, S. C. Schuster, & C. Lindqvist. 2016. 'The quest to resolve recent radiations: Plastid phylogenomics of extinct & endangered Hawaiian endemic mints (Lamiaceae)', Mol Phylogenet Evol, 99: 16-33.
Tribe Stachydeae	Stachys sylvatica L.	KU724140	Welch et al. 2016	Welch, A. J., K. Collins, A. Ratan, D. I. Drautz-Moses, S. C. Schuster, & C. Lindqvist. 2016. 'The quest to resolve recent radiations: Plastid phylogenomics of extinct & endangered Hawaiian endemic mints (Lamiaceae)', Mol Phylogenet Evol, 99: 16-33.
Tribe Stachydeae	Stachys byzantina K.Koch	KU724141	Welch et al. 2016	Welch, A. J., K. Collins, A. Ratan, D. I. Drautz-Moses, S. C. Schuster, & C. Lindqvist. 2016. 'The quest to resolve recent radiations: Plastid phylogenomics of extinct & endangered Hawaiian endemic mints (Lamiaceae)', Mol Phylogenet Evol, 99: 16-33.
Tribe Stachydeae	Stachys chamissonis Benth.	KU724138	Welch et al. 2016	Welch, A. J., K. Collins, A. Ratan, D. I. Drautz-Moses, S. C. Schuster, & C. Lindqvist. 2016. 'The quest to resolve recent radiations: Plastid phylogenomics of extinct & endangered Hawaiian endemic mints (Lamiaceae)', Mol Phylogenet Evol, 99: 16-33.
Tribe Stachydeae	Stachys coccinea Jacq.	KU724139	Welch et al. 2016	Welch, A. J., K. Collins, A. Ratan, D. I. Drautz-Moses, S. C. Schuster, & C. Lindqvist. 2016. 'The quest to resolve recent radiations: Plastid phylogenomics of extinct & endangered Hawaiian endemic mints (Lamiaceae)', Mol Phylogenet Evol, 99: 16-33.
Tribe Stachydeae	Stenogyne bifida Hillebr.	KU724132	Welch et al. 2016	Welch, A. J., K. Collins, A. Ratan, D. I. Drautz-Moses, S. C. Schuster, & C. Lindqvist. 2016. 'The quest to resolve recent radiations: Plastid phylogenomics of extinct & endangered Hawaiian endemic mints (Lamiaceae)', Mol Phylogenet Evol, 99: 16-33.
Tribe Stachydeae	Stenogyne sessilis Benth.	SRR3170743	Chloroplast genome sequencing of endemic Hawaiian mints & Stachys relatives (Lamiaceae)	University at Buffalo
Tribe Stachydeae	Stenogyne haliakalae Wawra	KU724130	Welch et al. 2016	Welch, A. J., K. Collins, A. Ratan, D. I. Drautz-Moses, S. C. Schuster, & C. Lindqvist. 2016. 'The quest to resolve recent radiations: Plastid phylogenomics of extinct & endangered Hawaiian endemic mints (Lamiaceae)', Mol Phylogenet Evol, 99: 16-33.
Tribe Stachydeae	Stenogyne kanehoana O. Deg. & Sherff	KU724136	Welch et al. 2016	Welch, A. J., K. Collins, A. Ratan, D. I. Drautz-Moses, S. C. Schuster, & C. Lindqvist. 2016. 'The quest to resolve recent radiations: Plastid phylogenomics of extinct & endangered Hawaiian endemic mints (Lamiaceae)', Mol Phylogenet Evol, 99: 16-33.
