# Supplementary material for: Systematic Placement of the Enigmatic Southeast Asian Genus Paralamium and an Updated Phylogeny of Tribe Pogostemoneae (Lamiaceae Subfamily Lamioideae)
Source: Front Plant Sci. 2021 Apr 16;12:646133. doi: 10.3389/fpls.2021.646133 (PMC8085563; doi:10.3389/fpls.2021.646133)
Supplement: Supplementary Table 3 — Excluded ambiguous sites for each dataset. [file Table_3.XLSX]

## Sheet: Sheet1
Gene	# Sequences	Length	site excite	length
accD	84	1612	743-751, 543-570,510-521, 97-119	1540
atpA	86	1524	0	1524
atpB	86	1498	0	1498
atpE	86	402	0	402
atpF	84	555	0	555
atpH	83	246	0	246
atpI	85	747	0	747
ccsA	82	1016	0	1016
cemA	84	714	9-29	693
clpP	85	610	365-382	592
infA	80	234	0	234
matK	85	1547	1486-1488, 1077-1079,827-832,777-785, 585-593	1517
ndhA	85	1113	560-571	1101
ndhB	85	1533	0	1533
ndhC	85	363	0	363
ndhD	84	1505	0	1505
ndhE	85	303	0	303
ndhF	84	2273	2238-2259, 2109-2115, 1748-1753, 1590-1612	2215
ndhG	84	531	0	531
ndhH	84	1188	0	1188
ndhI	85	513	0	513
ndhJ	85	477	0	477
ndhK	82	691	153-159, 9-14	678
petA	85	969	24-29	963
petB	85	651	0	651
petD	85	483	0	483
petG	82	114	0	114
petL	81	96	0	96
petN	82	90	0	90
psaA	86	2257	0	2257
psaB	86	2208	0	2208
psaC	84	246	0	246
psaI	84	111	0	111
psaJ	83	136	0	136
psbA	86	1061	0	1061
psbB	85	1528	0	1528
psbC	86	1449	1071-1097	1422
psbD	86	1062	0	1062
psbE	85	252	0	252
psbF	82	120	0	120
psbH	85	228	39-44	222
psbI	83	111	0	111
psbJ	83	123	0	123
psbK	83	192	47-52	186
psbL	83	117	0	117
psbM	84	105	0	105
psbN	83	132	0	132
psbT	83	99	0	99
psbZ	84	189	0	189
rbcL	86	1422	0	1422
rpl2	84	828	0	828
rpl14	84	369	0	369
rpl16	85	411	10-12	408
rpl20	85	393	0	393
rpl22	85	472	443-478, 400-403, 351-356	456
rpl23	84	282	0	282
rpl32	83	177	0	177
rpl33	85	204	0	204
rpl36	82	114	0	114
rpoA	85	1053	799-804, 716-727	1035
rpoB	84	3214	0	3214
rpoC1	83	2078	0	2078
rpoC2	84	4227	3290-3295, 3173-3178, 2704-2715, 1603-1608	4197
rps2	84	715	0	715
rps3	84	693	491-505, 472-479	670
rps4	86	606	0	606
rps7	86	469	0	469
rps8	84	420	234-239	414
rps11	85	434	0	434
rps12	86	372	0	372
rps14	86	304	0	304
rps15	84	279	0	279
rps16	85	267	0	267
rps18	85	307	0	307
rps19	85	283	0	283
ycf1	76	6164	5138-5155, 5119-5128, 4907-4915, 4683-4688, 4624-4635, 4604-4609, 4483-4491, 3948-3953, 3892-3901, 3851-3856, 3491-3496, 3272-3283, 2568-2576, 2529-2534, 2301-2306, 2233-2271, 1982-1996, 1811-1816, 1363-1371, 1081-1159,	5885
ycf2	80	7154	6566-6568, 5415-5426, 5345-5365, 5207-5299, 4510-4518, 3910-3930, 234-251	6977
ycf3	86	510	355-357	507
ycf4	86	555	0	555
		70100

## Sheet: Sheet2
Name		Sequence Length
accD	83	1540
atpA	85	1524
atpB	85	1498
atpE	85	402
atpF	83	555
atpH	82	246
atpI	84	747
ccsA	81	1016
cemA	83	693
clpP	84	592
infA	79	234
matK	84	1517
ndhA	84	1101
ndhB	84	1533
ndhC	84	363
ndhD	83	1505
ndhE	84	303
ndhF	83	2215
ndhG	83	531
ndhH	83	1188
ndhI	84	513
ndhJ	84	477
ndhK	81	678
petA	84	963
petB	84	651
petD	84	483
petG	81	114
petL	80	96
petN	81	90
psaA	85	2257
psaB	85	2208
psaC	83	246
psaI	83	111
psaJ	82	136
psbA	85	1061
psbB	84	1528
psbC	85	1422
psbD	85	1062
psbE	84	252
psbF	81	120
psbH	84	222
psbI	82	111
psbJ	82	123
psbK	82	186
psbL	82	117
psbM	83	105
psbN	82	132
psbT	82	99
psbZ	83	189
rbcL	85	1422
rpl14	83	369
rpl16	84	408
rpl2	83	828
rpl20	84	393
rpl22	84	456
rpl23	83	282
rpl32	82	177
rpl33	84	204
rpl36	81	114
rpoA	84	1035
rpoB	83	3216
rpoC1	82	2078
rpoC2	83	4197
rps11	84	434
rps12	85	372
rps14	85	304
rps15	83	279
rps16	84	267
rps18	84	307
rps19	84	283
rps2	83	715
rps3	83	670
rps4	85	606
rps7	85	469
rps8	83	414
ycf1	75	5885
ycf2	79	6977
ycf3	85	507
ycf4	85	555
